# Supplementary material for: The structure and evolutionary diversity of the fungal E3-binding protein
Source: Commun Biol. 2023 May 3;6:480. doi: 10.1038/s42003-023-04854-7 (PMC10156792; doi:10.1038/s42003-023-04854-7)
Supplement: Supplementary file 4 — Supplementary Data 1 [file 42003_2023_4854_MOESM4_ESM.xlsx]

## Sheet: Sheet2
N	Number of PDC core particles with N CBD monomers, recombinant	%	Number of PDC core particles with N CBD monomers, native	%
0	5054	1.64999	34	0.0488983
1	889	0.290234	117	0.168268
2	1050	0.342796	243	0.349479
3	13402	4.37538	870	1.25122
4	3887	1.269	1422	2.0451
5	4530	1.47892	2502	3.59834
6	29991	9.79122	5262	7.56774
7	11133	3.63461	6074	8.73555
8	13126	4.28527	7703	11.0784
9	70803	23.1152	12296	17.6839
10	24487	7.99432	8522	12.2562
11	24479	7.99171	8390	12.0664
12	80193	26.1808	9683	13.926
13	10293	3.36038	2985	4.29299
14	5769	1.88342	1816	2.61175
15	5942	1.9399	1106	1.59063
16	661	0.215798	274	0.394063
17	308	0.100553	158	0.227234
18	281	0.0917386	57	0.0819766
19	27	0.00881474	18	0.0258874
total	306305	100	69532	100
